# Supplementary material for: Enhancing the Tribological Properties of Low-Density Polyethylene Using Hard Carbon Microfillers
Source: Materials (Basel). 2024 Mar 28;17(7):1536. doi: 10.3390/ma17071536 (PMC11012580; doi:10.3390/ma17071536)
Supplement: Supplementary file 1 [file materials-17-01536-s001.zip]

Archive with 1 entries (1 files):
- materials-2919155-supplementary.pdf
